# Supplementary material for: Exploring the Clinical Utility of Osteoprotegerin in Heart Failure—A Systematic Review and Meta-Analysis
Source: Int J Mol Sci. 2025 Nov 15;26(22):11053. doi: 10.3390/ijms262211053 (PMC12653011; doi:10.3390/ijms262211053)
Supplement: Supplementary file 1 [file ijms-26-11053-s001.zip]

Archive with 3 entries (3 files):
- Supplementary Material S1 Search strategy.pdf
- Supplementary Table S1 OPG in HF Final.pdf
- Supplementary Table S2 OPG.pdf
